# Supplementary material for: Self-Assembly of Soluble Chitosan Derivatives Nanoparticles for Vaccine: Synthesis, Characterization and Evaluation
Source: Polymers (Basel). 2021 Nov 25;13(23):4097. doi: 10.3390/polym13234097 (PMC8659217; doi:10.3390/polym13234097)
Supplement: Supplementary file 1 [file polymers-13-04097-s001.zip]

Archive with 1 entries (1 files):
- polymers-1434119-supplementary.pdf
